# Supplementary material for: Computational Analysis Reveals the Characteristics of Immune Cells in Glomerular and Tubulointerstitial Compartments in IgA Nephropathy Patients
Source: Front Genet. 2022 May 4;13:838863. doi: 10.3389/fgene.2022.838863 (PMC9116531; doi:10.3389/fgene.2022.838863)
Supplement: Supplementary file 1 [file Table3.XLSX]

## Sheet: Sheet1
Overlapping DEGs between GSE93798 and GSE37460
PAH
FBP1
BHMT2
MGAM
GDF15
SLC2A2
HTR2B
GADD45B
HRG
SERPINA1
PCK1
BHMT
EGR3
ALB
NETO2
LRRC19
ATF3
SDC1
ALDH6A1
ACE2
AGT
DPYS
BNC1
MAFF
NFIL3
POSTN
G6PC
ALDOB
AZGP1
APOM
EGR1
PBLD
C8orf4
MT1G
MT1X
SLC47A1
SLC10A2
SLC22A6
APOD
SOX17
SLC19A2
SLC13A3
FABP1
FOSB
BHLHE40
NR4A2
AFM
SLC22A8
TYROBP
SLC17A3
DPEP1
SLC22A11
IGFBP1
MECOM
CRISPLD2
ECM1
APOH
SLC27A2
DDC
GLYAT
PDE4B
FOS
GSTA1
S100A2
CYP4F2
NR4A1
ZNF331
RBP4
HAO2
ARC
CRYM
SLC7A9
HBEGF
SLC17A1
PLG
C1QA
XPNPEP2
SNAI2
CYP27B1
C1QB
HBB
HPD
MYC
GBA3
