# Supplementary material for: Computational Analysis Reveals the Characteristics of Immune Cells in Glomerular and Tubulointerstitial Compartments in IgA Nephropathy Patients
Source: Front Genet. 2022 May 4;13:838863. doi: 10.3389/fgene.2022.838863 (PMC9116531; doi:10.3389/fgene.2022.838863)
Supplement: Supplementary file 3 [file Table6.XLSX]

## Sheet: GSE35487
Input Sample	B cells naive	B cells memory	Plasma cells	T cells CD8	T cells CD4 naive	T cells CD4 memory resting	T cells CD4 memory activated	T cells follicular helper	T cells regulatory (Tregs)	T cells gamma delta	NK cells resting	NK cells activated	Monocytes	Macrophages M0	Macrophages M1	Macrophages M2	Dendritic cells resting	Dendritic cells activated	Mast cells resting	Mast cells activated	Eosinophils	Neutrophils	P-value	Pearson Correlation	RMSE
GSM869339	0.0433549	0.0309916	0.0666814	0.201555	0	0.0314042	0	0	0.211091	0	0	0.0337124	0.0338642	0	0.0173306	0.111071	0.0674518	0.0136006	0	0.112377	0	0.0255141	0.35	0.0476621	1.0722
GSM869340	0.0180536	0.0774135	0.0581312	0.2012	0	0.0898907	0	0.00531043	0.146582	0	0	0.0237897	0.0201447	0	0.0251652	0.124229	0.0697586	0	0	0.103835	0	0.0364963	0.22	0.0646884	1.06282
GSM869341	0.0207112	0.100152	0.0707844	0.232119	0	0.00765128	0	0.00551084	0.161787	0	0	0.0310301	0.0264438	0	0.0294554	0.14038	0.0807958	0.00327394	0	0.0716961	0	0.018209	0.19	0.0757122	1.05813
GSM869342	0	0.117994	0.0613778	0.219357	0	0.0249769	0	0	0.168472	0	0	0.0169278	0.0253756	0	0.0147512	0.126226	0.121917	0.0183377	0	0.0651943	0	0.0190923	0.12	0.0939343	1.04762
GSM869343	0.00355986	0.0847808	0.061053	0.250153	0	0.0325254	0	0	0.186271	0	0.00240339	0.00281015	0.0275481	0	0.032236	0.131422	0.105471	0	0	0.0619209	0	0.017846	0.25	0.0576529	1.06592
GSM869344	0.0255834	0.0501748	0.0451469	0.153715	0	0.13137	0	0.0146182	0.138863	0	0.0009	0.0150744	0.0311875	0	0.0222229	0.12713	0.0822159	0	0	0.146329	0	0.0154283	0.19	0.0778478	1.05607
GSM869311	0	0.0648422	0.0829712	0.224117	0	0.052979	0	0	0.173383	0	0.0712558	0	0.0361856	0	0.0153595	0.0740983	0.09547	0	0	0.0913237	0	0.018014	0.39	0.0418377	1.07674
GSM869315	0.022131	0.0651703	0.0712515	0.147113	0	0.102708	0	0.00276661	0.169845	0	0	0.0171715	0.0337105	0	0.0279422	0.148034	0.106152	0	0	0.0725638	0	0.0134415	0.12	0.0944826	1.04608
GSM869316	0.0008	0.124195	0.0998706	0.185754	0	0.149414	0	0.0376471	0.0739891	0	0	0	0.0646878	0	0.0313606	0.104299	0.0698426	0	0	0.0581496	0	0	0	0.230717	0.994814
GSM869317	0.0538621	0.0241102	0.0496272	0.166377	0	0.158213	0	0	0.133728	0	0.0389712	0	0.0276934	0	0.0237093	0.153582	0.0727687	0	0	0.0734551	0	0.0239037	0.11	0.0997278	1.04687
GSM869318	0	0.138211	0.130241	0.216983	0	0	0	0	0.167869	0	0	0.0237236	0.0112363	0	0.0215891	0.137886	0.0772505	0.00284738	0.0134809	0.0403219	0	0.0183597	0.03	0.178682	1.02128
GSM869319	0	0.0818118	0.0971077	0.220499	0	0.102363	0	0	0.116146	0	0.0192466	0	0.0278968	0	0.0166433	0.15904	0.0768133	0	0	0.0724319	0	0.0100002	0.1	0.112092	1.04319
GSM869320	0	0.12029	0.0788765	0.174439	0	0.0908048	0	0	0.167104	0	0	0.0130331	0.018934	0	0.0153216	0.125699	0.11593	0.0001	0	0.0540721	0	0.0253914	0.16	0.089542	1.05241
GSM869321	0.0576525	0.0183205	0.0757551	0.244664	0	0.0576178	0	0	0.172097	0	0.0398132	0	0.0317053	0	0.037863	0.0896188	0.0904398	0	0	0.0668492	0	0.0176043	0.34	0.0497626	1.07342
GSM869322	0	0.0999561	0.0992085	0.140192	0	0.135497	0	0.00274847	0.11704	0	0	0	0.064512	0	0.0441203	0.140577	0.0875805	0	0.0213889	0.0471799	0	0	0.04	0.135862	1.02815
GSM869323	0.0302653	0.0410496	0.0946346	0.163987	0	0.0904465	0	0.0223221	0.199716	0	0.00699318	0	0.0273623	0	0.00698133	0.137291	0.0587918	0.0282273	0	0.0895723	0	0.00235949	0.23	0.0617221	1.0674
GSM869324	0.0483511	0.0208284	0.0640082	0.265235	0	0.0700493	0	0.00582709	0.192386	0	0	0.0435833	0.0373955	0	0.0232863	0.0742543	0.0863286	0	0	0.056756	0	0.0117102	0.5	0.0264328	1.09406
GSM869325	0.0268178	0.0575837	0.0549875	0.150462	0	0.131158	0	0.0181388	0.116324	0	0	0.0461646	0.107644	0	0.0324794	0.155645	0.0516577	0.0107126	0.0328308	0.007395	0	0	0.12	0.093676	1.04526
GSM869326	0.0389789	0.0412893	0.0895905	0.213989	0	0.10422	0	0.00106694	0.14406	0	0.00772801	0	0.0278859	0	0.0237187	0.158129	0.0614284	0.0006	0	0.0671953	0	0.0200935	0.1	0.114105	1.0435
GSM869327	0.0749214	0	0.0705851	0.213881	0	0.0461723	0.00196962	0	0.175669	0	0.0361745	0	0.0238848	0	0.0472217	0.127056	0.0861502	0	0	0.0891371	0	0.00717787	0.39	0.0421552	1.07136
GSM869328	0	0.224516	0.124771	0.140794	0	0.139346	0	0	0.0665841	0	0	0	0.0269034	0	0.0490475	0.106038	0.0988503	0	0.0194581	0.00369094	0	0	0	0.426944	0.904632
GSM869329	0.0368269	0.0342348	0.0699023	0.0766671	0	0.174564	0	0.00111332	0.166761	0.0006	0	0.0190525	0.0708414	0	0.0201812	0.174744	0.0584248	0.0114139	0	0.0582825	0	0.0263978	0.04	0.148395	1.02302
GSM869330	0.0366649	0.0363687	0.0479613	0.188709	0	0.0972723	0	0	0.171372	0	0	0.0130984	0.0275583	0	0.0299317	0.170402	0.107211	0.00727991	0	0.0534271	0	0.0127433	0.12	0.093148	1.04826
GSM869331	0	0.0993245	0.084806	0.1671	0	0.105318	0	0	0.191583	0	0	0.024467	0.018453	0	0.0365772	0.13296	0.0814305	0	0	0.0465405	0	0.0114396	0.26	0.05702	1.07004
GSM869332	0	0.125904	0.0295932	0.205434	0	0.0827102	0	0.00944038	0.101329	0	0	0	0.0305373	0	0.0376268	0.214154	0.0923292	0	0.0298078	0.0312573	0	0.00987618	0	0.224741	0.990684
GSM869333	0.0539162	0.0009	0.0725051	0.230799	0	0.1245	0	0	0.14682	0	0.00487009	0	0.0251406	0	0.0266916	0.136787	0.0882519	0	0	0.0657528	0	0.0230213	0.2	0.0671345	1.06406
GSM869334	0.00864678	0.10432	0.0911676	0.235872	0	0.0737689	0	0	0.132654	0	0	0.0111755	0.0236285	0	0.0119057	0.137271	0.094668	0	0.00388858	0.0475698	0	0.0234629	0.16	0.0870147	1.05585
GSM869335	0.0231085	0.0627577	0.0577781	0.200811	0	0.0732101	0	0	0.148424	0	0	0.0253637	0.0389407	0	0.0301635	0.173708	0.0707454	0	0.0183759	0.0326872	0	0.0439257	0.04	0.136469	1.02908
GSM869336	0	0.0602427	0.128934	0.247283	0	0.102784	0	0.0205058	0.0971879	0	0	0	0.0401724	0	0.0272428	0.154289	0.0824549	0	0.0246006	0.0143028	0	0	0.11	0.0971558	1.05342
GSM869337	0	0.136751	0.0665133	0.125894	0	0.14152	0	0.00112258	0.135021	0	0.0219587	0	0.0263608	0	0.0252693	0.158677	0.0662066	0.0235189	0	0.0711878	0	0	0.1	0.124418	1.03496
GSM869338	0.0204124	0.0594089	0.0478894	0.183384	0	0.0790202	0	0	0.160859	0	0	0	0.0189861	0	0.0765425	0.188719	0.0742214	0	0	0.0614537	0	0.0291026	0.1	0.118633	1.03649

## Sheet: GSE35488
Input Sample	B cells naive	B cells memory	Plasma cells	T cells CD8	T cells CD4 naive	T cells CD4 memory resting	T cells CD4 memory activated	T cells follicular helper	T cells regulatory (Tregs)	T cells gamma delta	NK cells resting	NK cells activated	Monocytes	Macrophages M0	Macrophages M1	Macrophages M2	Dendritic cells resting	Dendritic cells activated	Mast cells resting	Mast cells activated	Eosinophils	Neutrophils	P-value	Pearson Correlation	RMSE
GSM869370	0	0.103167	0.115374	0.122441	0	0.0345495	0	0.0413013	0.114694	0	0.00488276	0.0220658	0.052795	0	0.00730997	0.0265105	0.14634	0	0	0.208569	0	0	0.05	0.140606	1.03385
GSM869371	0	0.0831173	0.16261	0.18745	0	0	0	0.0594381	0.0614967	0	0.00847282	0	0.0289784	0	0.00734233	0.100755	0.0606872	0.0206277	0	0.18173	0	0.0372943	0.01	0.155088	1.025
GSM869372	0	0.155246	0.154473	0.225022	0	0	0	0.046741	0.038212	0	0	0	0.0195312	0	0.0464718	0.0597966	0.135963	0	0	0.107216	0	0.0113289	0	0.283575	0.970044
GSM869373	0	0.160241	0.132378	0.145721	0	0	0	0.0421863	0.078677	0	0	0.0487508	0.0512491	0	0.00673805	0.0320164	0.125298	0.0095688	0	0.167176	0	0	0	0.29015	0.968812
GSM869374	0	0.132934	0.199343	0.206773	0	0	0	0.0163648	0.0583087	0	0	0.00727164	0.0166128	0	0.0310269	0.0989405	0.100383	0	0	0.110565	0	0.0214765	0.01	0.195037	1.01001
GSM869375	0	0.115577	0.105019	0.211942	0	0.026751	0	0	0.0642391	0	0.0371451	0	0.023558	0	0.044099	0.0842174	0.149418	0	0	0.12129	0	0.0167452	0.01	0.192485	1.0047
GSM869345	0	0.0905229	0.111042	0.309611	0	0	0	0.0160502	0.0527879	0	0	0	0.0291252	0	0.029599	0.0934004	0.124813	0	0	0.129543	0	0.0135056	0.01	0.15398	1.02442
GSM869346	0	0.147206	0.122376	0.226555	0	0.00915697	0	0.0191738	0.0713428	0	0.00249755	0.0128822	0.0391756	0	0.0458983	0.0737213	0.106626	0	0.00313089	0.110192	0	0.0100645	0.01	0.21257	0.999597
GSM869347	0	0.120924	0.14643	0.0675234	0	0.0973911	0	0.0435794	0.0856821	0.0368819	0	0.0121926	0.0286311	0	0.0224333	0.074447	0.100612	0.00151644	0	0.158401	0	0.00335509	0	0.437171	0.898686
GSM869348	0.00965354	0.0898028	0.101375	0.22375	0	0.049377	0	0.032161	0.054368	0	0	0.0198915	0.0200228	0	0.040174	0.127342	0.0954448	0	0	0.103966	0	0.0326715	0.01	0.186738	1.00802
GSM869349	0	0.108196	0.14316	0.33328	0	0	0	0	0.103265	0	0.0213542	0	0.0258374	0	0.0278211	0.0915729	0.0675041	0	0.00505744	0.0626937	0	0.0102575	0	0.369948	0.932531
GSM869350	0	0.12984	0.159497	0.0879795	0	0.0759242	0	0.0186108	0.109366	0	0	0.0375132	0.0373205	0	0.0172858	0.0675496	0.111482	0	0	0.147631	0	0	0	0.311872	0.957219
GSM869351	0	0.109202	0.122206	0.158909	0	0	0	0.0278426	0.121987	0.00233125	0	0.0188496	0.0361942	0	0.00695395	0.132802	0.0733971	0.0107982	0	0.154299	0	0.0242278	0	0.296504	0.962334
GSM869352	0	0.131106	0.102074	0.286682	0	0	0	0.0100067	0.0622706	0	0	0.00131115	0.0256354	0	0.0409757	0.10733	0.0955516	0	0	0.129051	0	0.00800583	0.05	0.139901	1.0312
GSM869353	0	0.133962	0.118405	0.0550607	0	0.0622651	0	0.0342314	0.075534	0.0238608	0	0.00202842	0.086246	0	0.0437447	0.13775	0.105979	0	0	0.120933	0	0	0	0.342755	0.940372
GSM869354	0	0.13262	0.15957	0.0607841	0	0.108226	0	0.0335445	0.084675	0	0	0.0013276	0.0432635	0	0.023393	0.0560507	0.127098	0	0	0.169447	0	0	0	0.260488	0.979572
GSM869355	0	0.156665	0.170572	0.0727447	0	0	0	0.0294376	0.107459	0.013225	0	0.037547	0.0293893	0	0.0062944	0.0104015	0.144714	0.0313644	0	0.190187	0	0	0.05	0.139437	1.03908
GSM869356	0	0.0993874	0.0740593	0.151118	0	0.0505641	0	0.0269922	0.0842544	0.0009	0	0.0628351	0.0867989	0	0.0327358	0.121751	0.0838963	0.0076987	0	0.102509	0	0.0145326	0	0.305815	0.956933
GSM869357	0	0.113212	0.159117	0.073123	0	0.118632	0	0.032834	0.0884824	0.0279782	0	0	0.0340899	0	0.0209339	0.0612372	0.0977302	0	0	0.17263	0	0	0	0.366095	0.932344
GSM869358	0	0.101156	0.0894576	0.29182	0	0	0	0	0.0690561	0	0	0	0.0215472	0	0.0555833	0.126839	0.0828141	0	0	0.13987	0	0.021857	0.09	0.126109	1.03584
GSM869359	0	0.140702	0.0946153	0.0235975	0	0.165872	0	0.0224838	0.065009	0.0397813	0	0.0159335	0.0458096	0	0.0503786	0.122419	0.143456	0	0.004124	0.065819	0	0	0	0.383008	0.923128
GSM869360	0	0.155483	0.113272	0.0668359	0	0.0599358	0	0.00403072	0.108229	0.0165828	0	0	0.0864144	0	0.0178636	0.121249	0.11554	0	0	0.134564	0	0	0	0.325098	0.948618
GSM869361	0	0.118103	0.133868	0.235201	0	0	0	0	0.0636288	0	0.036473	0	0.0164938	0	0.0520962	0.0853575	0.133451	0	0	0.11675	0	0.0085765	0.05	0.145485	1.02661
GSM869362	0	0.131033	0.129595	0.0662135	0	0.0391065	0	0.0495297	0.0990584	0.00119451	0	0.049893	0.0335435	0	0.0100449	0.0743709	0.106059	0	0	0.210358	0	0	0.01	0.207688	1.00717
GSM869363	0	0.136392	0.066152	0.0761224	0	0.0796795	0	0.0242148	0.0735346	0.0293994	0	0.00562616	0.00609107	0	0.0330652	0.219088	0.120426	0	0	0.0963242	0	0.033885	0	0.43753	0.899287
GSM869364	0	0.132525	0.160635	0.0466222	0	0.144504	0	0.0119028	0.0983376	0	0.00486928	0.00541191	0.0410128	0	0.0165651	0.0521581	0.110534	0	0	0.174922	0	0	0.04	0.14624	1.03015
GSM869365	0	0.186012	0.193116	0.0607947	0	0.0877922	0	0.0432068	0.0879776	0.00671156	0	0.00261355	0.0252369	0	0.0137875	0.0114191	0.124018	0	0	0.153061	0	0.00425313	0	0.435709	0.900011
GSM869366	0	0.136222	0.102664	0.236957	0	0	0	0	0.0566006	0	0.0125813	0	0.05364	0	0.0383226	0.122868	0.108806	0	0	0.109053	0	0.0222854	0.01	0.239294	0.984939
GSM869367	0	0.114903	0.101955	0.149025	0	0.0187879	0	0.0307226	0.0900916	0	0	0.0320366	0.0360616	0	0.0215074	0.114973	0.116575	0	0	0.173361	0	0	0	0.311987	0.955859
GSM869368	0	0.200443	0.169621	0.0561104	0	0.0218044	0	0.0264595	0.0688964	0.027831	0	0.0119848	0.0307375	0	0.0294223	0.094794	0.121163	0	0	0.140732	0	0	0	0.426523	0.90402
GSM869369	0	0.17827	0.106443	0.0560322	0	0.106378	0	0.0138949	0.0841545	0.0529119	0	0.00396466	0.0271215	0	0.0300479	0.0748856	0.122392	0	0	0.143504	0	0	0	0.257843	0.979592
