# Supplementary material for: Computational Analysis Reveals the Characteristics of Immune Cells in Glomerular and Tubulointerstitial Compartments in IgA Nephropathy Patients
Source: Front Genet. 2022 May 4;13:838863. doi: 10.3389/fgene.2022.838863 (PMC9116531; doi:10.3389/fgene.2022.838863)
Supplement: Supplementary file 5 [file Table4.XLSX]

## Sheet: Sheet1
Overlapping DEGs between GSE 35487 and 35488
ADM
ALB
APOH
ATF3
BHLHE40
BTG2
BTG3
C1S
C3
CAPG
CCL2
CD74
CDKN1A
CEBPB
CEBPD
CECR1
CFB
CHSY1
CISH
CITED2
CLDN4
CLIC5
CLU
COL3A1
COL4A1
COL4A2
COL6A3
CPNE6
CRISPLD2
CTGF
CTSZ
CXCL2
CYP24A1
CYP27B1
CYR61
DNAJB1
DUSP1
DUSP5
DUSP6
EGR1
EGR3
EIF2AK3
ELF3
EMP1
ETS2
FAM134B
FILIP1L
FKBP5
FLRT3
FOS
FOSB
G0S2
G6PC
GADD45A
GADD45B
GALNT7
GDF15
GEM
GJA1
GSTA1
HBB
HBEGF
HLA-DPA1
HLA-DRA
HLA-DRB1
HMGB2
HOMER1
HOMER3
HRG
IER2
IER3
IFRD1
IL32
IL6R
JUN
JUNB
JUND
KLF10
KLF6
KLF9
KLK1
LAPTM5
LDLR
LIPG
LTF
LUM
MAFF
MCL1
MYC
NDEL1
NEDD9
NFIL3
NFKBIA
NPHS2
NR4A3
PCOLCE2
PDGFA
PDK4
PER2
PHLDA1
PHLDA2
PLA1A
PLIN2
PLTP
PODXL
PPP1R15A
PPP1R3C
PROM1
PSMB10
PSMB8
PSMB9
PTGDS
PTPRO
PVALB
RAB20
RARRES3
RCAN1
RCN1
REG1A
RGS2
RGS3
RHOB
RND3
RRAD
RYBP
SERPINE1
SERPINE2
SERPINF1
SERPING1
SGK1
SIK1
SIRT1
SLC19A2
SLC20A1
SOCS2
SPATA20
SPATA2L
SPRY2
STC1
STK17A
TGFBR3
TIPARP
TNFAIP8
TNFRSF11B
TNFRSF12A
TRIB1
TSC22D2
TSKU
TUFT1
UAP1
USP2
VCAM1
WFDC2
ZBTB16
ZFAND5
ZFP36
ZNF165
