# Supplementary material for: Computational Analysis Reveals the Characteristics of Immune Cells in Glomerular and Tubulointerstitial Compartments in IgA Nephropathy Patients
Source: Front Genet. 2022 May 4;13:838863. doi: 10.3389/fgene.2022.838863 (PMC9116531; doi:10.3389/fgene.2022.838863)
Supplement: Supplementary file 6 [file Table5.XLSX]

## Sheet: GSE93798
Input Sample	B cells naive	B cells memory	Plasma cells	T cells CD8	T cells CD4 naive	T cells CD4 memory resting	T cells CD4 memory activated	T cells follicular helper	T cells regulatory (Tregs)	T cells gamma delta	NK cells resting	NK cells activated	Monocytes	Macrophages M0	Macrophages M1	Macrophages M2	Dendritic cells resting	Dendritic cells activated	Mast cells resting	Mast cells activated	Eosinophils	Neutrophils	P-value	Pearson Correlation	RMSE
GSM2462533	0.0368426	0.00594801	0	0	0	0.161201	0	0.00790239	0.0115333	0	0	0.0721777	0.218736	0	0.0169077	0.0890262	0	0.00966639	0	0.174917	0	0.195141	0.09	0.148036	1.0508
GSM2462534	0.0609808	0	0.0108936	0	0	0.15161	0	0	0.0322733	0	0.0470366	0.0649931	0.391799	0.0116795	0.065885	0.0125452	0.0001	0	0.018122	0	0	0.132122	0.02	0.192977	1.0281
GSM2462535	0.0453668	0	0.00761294	0	0	0.176492	0	0	0	0	0.10995	0.0511557	0.162644	0	0.039176	0.0865614	0	0.0101377	0	0.0709946	0	0.23991	0.16	0.0912758	1.07743
GSM2462536	0.0150265	0.0232058	0.0109608	0.0425513	0	0.207417	0	0	0.0132992	0	0.0605903	0.0327402	0.101688	0	0.0701467	0.131545	0	0.0234808	0	0.0167345	0	0.250614	0.2	0.0783671	1.07808
GSM2462537	0.0186611	0	0.0058906	0.0038303	0	0.128072	0.11604	0.0190589	0	0	0.0126717	0.204505	0.0581869	0	0.0658753	0.0220487	0.0001	0	0	0.209498	0	0.135592	0.03	0.177115	1.05862
GSM2462538	0	0.0354319	0.0698473	0.0592737	0	0.263374	0	0	0.0633406	0	0	0.0630486	0	0	0.0527494	0.139824	0.0333912	0	0	0.0249713	0	0.194748	0.24	0.0709273	1.06745
GSM2462539	0.0773754	0	0.018225	0.0469693	0	0.213375	0	0	0.0456775	0	0.0160015	0.078015	0	0.0327114	0.0812608	0.17475	0.0180896	0	0.0576932	0	0	0.139856	0.15	0.1101	1.04188
GSM2462540	0.0771667	0	0.0188739	0	0	0.21203	0	0.00786919	0.0452538	0	0.00304359	0.116675	0	0	0	0.16489	0.00135849	0.0546968	0	0.0858002	0	0.212343	0.3	0.0632985	1.07544
GSM2462541	0.0587569	0.025996	0.0506136	0.0135284	0	0.209444	0	0	0	0	0.0264374	0.0623274	0.150309	0	0.0454174	0.147916	0.00599899	0	0	0.0348629	0	0.168391	0.15	0.097476	1.05305
GSM2462542	0.00531436	0	0.00603025	0.0565763	0	0.0777798	0	0.0284506	0	0.00460103	0.003258	0.15649	0.240544	0	0.0269477	0.0669496	0.0284908	0.0117716	0	0.201482	0	0.0853135	0.09	0.145188	1.05546
GSM2462543	0.124632	0	0.00897638	0.0100486	0	0.165414	0	0	0.045014	0	0	0.0574967	0	0.0421394	0.037063	0.155539	0.00700623	0	0.0759936	0	0	0.270677	0.15	0.101602	1.06131
GSM2462544	0.0616212	0	0.0005	0	0	0.284417	0	0.0113373	0	0	0.0279544	0.10367	0.0428736	0	0.129063	0.0890678	0	0	0	0.0467983	0	0.202727	0.15	0.0978041	1.07198
GSM2462545	0.0375017	0	0.00348603	0	0	0.193554	0	0.0175049	0	0	0	0.106046	0.13467	0.0526557	0.0784519	0.0233434	0	0	0	0.0533705	0	0.299416	0.09	0.135647	1.07197
GSM2462546	0.0466965	0	0.00193849	0	0	0.326051	0	0.0226375	0	0	0.049114	0.0680648	0.248525	0	0	0.0328435	0	0	0	0.0415486	0	0.162581	0.16	0.0905397	1.07386
GSM2462547	0.0631285	0	0.0111559	0	0	0.122271	0	0	0.0194235	0	0.0601344	0.0337742	0.318613	0.0567364	0.0810036	0.0127172	0.0143726	0	0.0627506	0	0.0033676	0.140551	0.03	0.181992	1.02377
GSM2462548	0.0993141	0	0.0282863	0.0790389	0	0.0894213	0.00291678	0	0.0270613	0	0.0228352	0.0518805	0.0693377	0.110155	0.0732515	0.00601063	0	0.018377	0	0.124424	0	0.19769	0.32	0.0554934	1.08137
GSM2462549	0.0548675	0	0.0096658	0	0	0.1977	0	0.00723164	0	0	0.0544764	0.0789839	0.151584	0	0.041719	0.143403	0	0.0011959	0	0.0215849	0	0.237587	0.05	0.160799	1.04186
GSM2462550	0.0448005	0	0.0141533	0.0455914	0	0.239213	0	0.0173956	0.001792	0	0.049108	0.186326	0.0262172	0	0.0655601	0.147519	0	0	0	0.0701428	0	0.0921811	0.15	0.0995604	1.07519
GSM2462551	0.0687486	0	0.00906999	0	0	0.283698	0	0	0.0639693	0.00218557	0.0393978	0.0458632	0.0828363	0.0640288	0.0116116	0.00786165	0	0	0	0.0878628	0	0.232867	0.15	0.100558	1.06841
GSM2462552	0.0226138	0.00649402	0.00782695	0.00694035	0	0.189363	0	0.0227281	0	0	0	0.0481877	0.0808542	0.0874842	0.0317471	0.0814915	0	0.00607492	0	0.234037	0	0.174158	0.15	0.108927	1.066
GSM2462553	0	0.123868	0.0349604	0	0	0.124846	0	0.0172295	0	0	0.0642217	0.0783658	0.138227	0	0.0397221	0.117551	0	0.0409803	0.0294802	0	0	0.190547	0.21	0.0731767	1.06628
GSM2462554	0.0906672	0	0	0	0	0.219317	0.114058	0	0	0	0	0.163277	0	0	0.0348547	0.00784932	0.00722719	0	0	0.249092	0	0.113658	0.2	0.0770102	1.10357
GSM2462555	0.0823328	0	0	0	0	0.255142	0	0	0.0564264	0	0.0825963	0.139228	0.0459858	0	0.0877599	0.15398	0.0150082	0	0	0.00907886	0.00241773	0.0700437	0.3	0.0610198	1.08241
GSM2462556	0.0123736	0	0.0845206	0.0370704	0	0.034135	0	0.0337489	0	0	0	0.0961525	0.0685167	0.0332837	0.0712518	0.0839389	0.00751081	0.0228904	0	0.345741	0	0.0688655	0.02	0.214673	1.03424
GSM2462557	0.0273445	0	0.00837756	0.00426569	0	0.0925722	0	0.0202023	0	0	0	0.175665	0.107307	0	0.121601	0.0648547	0.00219939	0.00828883	0	0.311534	0	0.0557875	0.01	0.282625	1.00827
GSM2462558	0.0167812	0	0.0162773	0.0257713	0	0.104505	0	0.00395085	0.0122382	0	0	0.0883892	0.176794	0	0.125382	0.146498	0.0292449	0.00629337	0	0.166742	0	0.0811327	0.03	0.178964	1.02653
GSM2462559	0.0583902	0.0375917	0.0947062	0.150062	0	0.171937	0	0	0.00622796	0	0	0.147806	0.0448371	0	0.0264598	0.186574	0	0	0.0527445	0	0	0.0226638	0.01	0.305308	0.963534
GSM2462560	0.0253762	0	0.001265	0	0	0.133302	0	0.00343034	0	0	0	0.209445	0.135078	0	0.1072	0.0606881	0.0184849	0	0	0.244222	0	0.0615087	0.01	0.271682	1.00709
GSM2462561	0.0286219	0	0.0175225	0.0125974	0	0.146188	0	0.00943847	0	0	0	0.218767	0.120531	0	0.0361265	0.144552	0.0285332	0.0141946	0	0.157375	0	0.065552	0.1	0.134126	1.05883
GSM2462562	0.023372	0	0.00880228	0.00347005	0	0.193629	0	0.0109688	0.0126523	0	0	0.128619	0.0997917	0.0543425	0.0627474	0.130904	0.0141748	0	0	0.217148	0	0.0393779	0.05	0.162019	1.03724
GSM2462563	0.0154334	0	0.0182129	0.0279679	0	0.207388	0	0	0.0529562	0	0	0.157957	0.105735	0	0.0898064	0.0934078	0	0	0	0.146502	0	0.0846339	0.06	0.1554	1.04231
GSM2462564	0.008443	0.013045	0.0219692	0.0158745	0	0.0924431	0	0.0004	0.0118323	0	0	0.100801	0.281396	0	0.0877962	0.154806	0.0309326	0.0188792	0	0.0803406	0	0.0810823	0.03	0.19013	1.0178
GSM2462565	0	0.00387861	0.011574	0.144357	0	0.0685161	0	0.0225709	0.0190049	0	0	0.120576	0.129073	0	0.0617978	0.0932776	0.023805	0.0008	0	0.253167	0	0.0475839	0.03	0.17633	1.0392
GSM2462566	0.0547253	0	0.0119844	0.0372424	0	0.140789	0	0	0.0369148	0	0	0.0914527	0.206495	0.0352707	0.0120384	0.221301	0	0.0005	0.0270745	0	0	0.124235	0.02	0.228145	0.996929
GSM2462567	0.0447608	0	0.0188323	0.0270407	0	0.199857	0	0	0.0009	0	0.0622899	0.101032	0.126323	0	0.119957	0.123974	0	0.0190585	0	0.00412756	0	0.151807	0.1	0.13382	1.04872
GSM2462568	0.0246873	0.00888918	0.0185434	0.00327951	0	0.106257	0	0	0.0199343	0	0.00402952	0.135966	0.0642679	0	0.0679952	0.123283	0.0101503	0.00723603	0	0.337697	0	0.0677844	0.09	0.136118	1.08059
GSM2462569	0.0105628	0.0355199	0.0107122	0.0383798	0	0.159682	0	0.0158849	0	0	0	0.0771477	0.146668	0	0.0507838	0.288772	0.0122925	0	0.0222733	0	0	0.131322	0.02	0.230456	0.994402
GSM2462570	0.0193292	0.0399079	0.0161232	0.076423	0	0.10301	0	0.00771934	0.017477	0	0	0.137803	0.173923	0	0.0402052	0.190879	0.0274583	0.00300547	0	0.045057	0	0.101679	0.15	0.108811	1.04905
GSM2462571	0.0192258	0	0.0104503	0.0429892	0	0.0938812	0	0.015371	0.0103483	0	0	0.156618	0.117021	0.00627627	0.0890881	0.0865638	0.00394579	0.00182855	0	0.25412	0	0.092272	0.02	0.21045	1.03099
GSM2462572	0.00396358	0.0217221	0.011378	0.11919	0	0.0539721	0	0.0008	0	0	0.0203025	0.222583	0.150043	0	0.0457248	0.0742523	0.100526	0.00380903	0	0.136832	0	0.0349272	0.06	0.152934	1.05447
GSM2462573	0.0494282	0	0.0175886	0	0	0.209423	0	0.0111181	0	0	0.0338829	0.148033	0.122904	0	0.130308	0.0786628	0.00775423	0	0	0.101961	0	0.0889367	0.05	0.157736	1.04063
GSM2462574	0.0316979	0	0.0608157	0.0404849	0	0.144448	0	0	0.00106541	0	0	0.136793	0.259021	0	0.0545462	0.0437849	0.00109912	0.00995422	0	0.167985	0	0.0483051	0.03	0.178178	1.02731

## Sheet: GSE37460
Input Sample	B cells naive	B cells memory	Plasma cells	T cells CD8	T cells CD4 naive	T cells CD4 memory resting	T cells CD4 memory activated	T cells follicular helper	T cells regulatory (Tregs)	T cells gamma delta	NK cells resting	NK cells activated	Monocytes	Macrophages M0	Macrophages M1	Macrophages M2	Dendritic cells resting	Dendritic cells activated	Mast cells resting	Mast cells activated	Eosinophils	Neutrophils	P-value	Pearson Correlation	RMSE
GSM920350	0.030932	0.024421	0.071895	0.074385	0	0.058546	0	0.016974	0.084299	0	0.066941	0.008928	0.068796	0	0.106252	0.053816	0.078263	0.009455	0	0.166624	0	0.079474	0.22	0.086632	1.0527
GSM920351	0.015665	0.002743	0.018354	0	0.012674	0.029184	0	0.019638	0.037234	0.044264	0.053843	0	0.518001	0.016982	0.013536	0	0.021117	0	0	0.019944	0	0.176822	0	0.485158	0.880944
GSM920352	0.030572	0.05601	0.071777	0.155588	0	0	0	0.028586	0.072214	0	0.0002	0.027787	0.052024	0	0.055141	0.190173	0.068937	0.017701	0	0.163115	0	0.010125	0.09	0.137042	1.02781
GSM920353	0.055291	0.035415	0.045623	0.041195	0	0.053398	0	0.02483	0.031511	0	0.077961	0.012201	0.483297	0.008312	0.054298	0.03346	0.012034	0	0	0.031176	0	0	0.02	0.299835	0.970422
GSM1046922	0.050163	0.068355	0.014469	0.044251	0	0.137237	0	0.035369	0.053781	0.015424	0.028795	0	0.088768	0	0.062048	0.054064	0.112334	0	0	0.170657	0	0.064286	0.1	0.120592	1.03436
GSM1046923	0	0.099461	0.025981	0.033926	0	0.133979	0	0.032468	0.053292	0	0.053678	0	0.04915	0	0.072209	0.094734	0.12184	0.001146	0	0.164624	0	0.063512	0.1	0.127748	1.0294
GSM1046924	0.053427	0.105043	0.008313	0	0	0.070647	0	0.052573	0.104867	0.033865	0.03716	0	0.013917	0	0.032533	0.084832	0.130954	0	0	0.186973	0	0.084896	0.11	0.119194	1.03772
GSM1046925	0.066322	0.038346	0	0.07737	0	0.085864	0	0.048471	0.076202	0	0.026394	0	0.077298	0	0.025411	0.058773	0.109121	0.005239	0	0.235361	0	0.069827	0.09	0.136312	1.03653
GSM1046926	0.050716	0.077362	0.038033	0	0	0.116606	0	0.061084	0.078225	0.002639	0.050831	0.020358	0.03889	0	0.064567	0.070136	0.128308	0	0	0.168077	0	0.034168	0.24	0.08209	1.04971
GSM920401	0.040708	0.030621	0.041837	0.096641	0	0.159986	0	0.030802	0.045041	0	0.094171	0	0.078611	0	0.055069	0.157347	0.034395	0.012796	0	0.062438	0	0.059537	0.14	0.110284	1.03721
GSM920402	0.03611	0.012766	0.030547	0	0	0.125755	0	0.039635	0.057388	0.0001	0.125777	0.022468	0.208882	0	0.040651	0.144776	0.051677	0	0.036845	0	0	0.066631	0.14	0.110639	1.03801
GSM920403	0.019825	0	0.016405	0.056686	0	0.055871	0	0.002276	0.020207	0	0.039272	0.128423	0.380625	0.023712	0.095156	0.00161	0.025873	0	0.060116	0	0	0.073942	0.02	0.272496	0.988579
GSM920404	0	0.053973	0.0265	0.045452	0	0.176487	0.011768	0.02786	0.036181	0	0.084098	0	0.297955	0	0.050872	0.059966	0	0	0	0.108268	0	0.020621	0.04	0.197105	1.0071
GSM920405	0.046559	0	0.076897	0.036244	0	0.164258	0	0.01063	0.056506	0	0.094418	0	0.171207	0	0.088181	0.090449	0.040652	0	0	0.105401	0	0.018601	0.05	0.172126	1.01158
GSM920406	0.028834	0.005687	0.081414	0.027292	0	0.006102	0	0.013707	0.030607	0.014356	0	0.063847	0.294725	0.042653	0.023815	0.014314	0.030701	0	0	0.165011	0	0.156934	0	0.529382	0.847882
GSM920407	0	0.061031	0.04373	0.034052	0.047072	0	0	0.018224	0.04928	0.004208	0	0.043419	0.210128	0	0.044019	0.274214	0.065697	0	0.096641	0	0	0.008286	0.06	0.158434	1.01553
GSM920408	0.084091	0	0.032634	0.115978	0	0.111052	0.013265	0.015265	0.064631	0.010909	0.040298	0	0.028638	0	0.154015	0.200665	0.050096	0	0	0.046262	0	0.0322	0.05	0.177178	1.01801
GSM920409	0	0.060481	0.049515	0	0.016082	0.061996	0	0.023427	0	0.023256	0	0.042122	0.25504	0.026713	0.053573	0.205063	0.042737	0	0	0.024052	0	0.115943	0	0.415406	0.909724
GSM920410	0.051046	0.0004	0.135708	0.063441	0	0	0.013354	0	0.033237	0	0.057231	0.007321	0.341445	0	0.082122	0.098856	0.037531	0	0	0.042059	0	0.036298	0.03	0.263993	0.98054
GSM920411	0.052498	0.014272	0	0.15851	0	0	0.025754	0.015626	0.065121	0	0.023794	0.07776	0.142513	0.003014	0.117918	0.080078	0.090375	0	0	0.112838	0	0.019927	0.03	0.239214	0.992466
GSM920412	0.023437	0.031929	0.011324	0.034371	0	0.083762	0	0.024376	0.034792	0	0.029866	0.093066	0.22356	0	0.059279	0.122497	0.050747	0.007234	0	0.13443	0	0.035331	0.22	0.083291	1.05848
GSM920413	0.021986	0.082902	0.019896	0.080678	0	0.036524	0	0.011326	0.032559	0	0	0.041083	0.103588	0	0.030863	0.313507	0.038119	0	0	0.125882	0	0.061086	0.05	0.180887	1.0133
GSM920414	0.045566	0.029792	0.004819	0.068126	0	0.052952	0	0.022602	0.045757	0	0.023294	0.078887	0.128921	0	0.069102	0.198635	0.042975	0	0	0.124367	0	0.064206	0.05	0.17699	1.01652
GSM920415	0.040253	0.020932	0.007421	0.024384	0	0.033077	0	0.041661	0.022717	0	0.019546	0.074908	0.19254	0	0.120368	0.06589	0.042195	0.007356	0	0.242091	0	0.044661	0.04	0.232278	1.00902
GSM920416	0.024782	0.021705	0.019128	0	0.0271	0	0	0.016775	0.024535	0.035023	0.001332	0.014538	0.150867	0.12373	0.019616	0.362382	0.052357	0	0	0.029903	0	0.07623	0	0.508964	0.860591
GSM920417	0	0.033533	0.01587	0.085533	0	0	0	0.006654	0.040287	0.01469	0	0.049512	0.294259	0	0.033152	0.249018	0.040325	0	0	0.099393	0	0.037774	0	0.357774	0.938173
GSM920418	0.006518	0.051154	0.011568	0.069076	0	0.045872	0	0.008086	0.06639	0	0.005767	0.020371	0.126781	0	0.125253	0.268694	0.051949	0	0	0.05157	0	0.090953	0.05	0.171866	1.02084
GSM920419	0.043556	0.017743	0	0.079458	0	0	0.027875	0.036851	0.038917	0	0.008075	0.066245	0.174167	0.043125	0.111494	0.162355	0.04751	0.006977	0	0.102091	0	0.033561	0	0.341217	0.944019
GSM920420	0.007522	0.053019	0.02329	0.073417	0	0.010882	0	0.016623	0.048823	0	0.062421	0.007552	0.276803	0	0.076149	0.201793	0.030059	0	0	0.031325	0	0.080322	0.04	0.21181	1.00411
GSM920421	0.022334	0.02908	0.00751	0.116753	0	0.153792	0	0.038028	0.041177	0.004969	0	0.094817	0.085691	0	0.1113	0.137391	0.046643	0	0	0.080696	0	0.02982	0.03	0.242836	0.991645
GSM920422	0.030342	0.041717	0.017064	0.073213	0	0.083785	0	0.068037	0.083159	0	0	0.066004	0.064235	0	0.099377	0.205531	0.073386	0	0	0.06127	0	0.032879	0.04	0.190589	1.00706
GSM920423	0.055308	0	0.037711	0.066888	0	0	0	0.030237	0.047425	0	0.156214	0.052994	0.281348	0	0.029183	0.153647	0.029832	0.027648	0.013814	0.003009	0	0.014743	0.08	0.141048	1.03603
GSM920424	0.037484	0.027907	0	0.135194	0	0	0	0.011956	0.036378	0	0.005956	0.025149	0.191908	0	0.082676	0.193739	0.050539	0	0	0.179051	0	0.022063	0.02	0.278049	0.974005
GSM920425	0.048658	0.050516	0.01883	0.084767	0	0.025813	0	0.006738	0.069735	0	0	0.056057	0.25015	0	0.022335	0.135781	0.037235	0.017884	0	0.098052	0	0.07745	0.05	0.177121	1.01591
GSM920426	0	0.045475	0.014144	0.083349	0	0.008393	0	0.030575	0.075912	0	0	0.07033	0.184332	0	0.042206	0.179637	0.046795	0.024735	0	0.125273	0	0.068845	0.04	0.210952	1.00087
GSM920427	0.021224	0.048012	0.034606	0.059334	0	0.055992	0	0.020652	0.066109	0.003398	0	0.038521	0.118737	0.161596	0.047659	0.267292	0.019801	0	0	0.005696	0	0.031371	0	0.438044	0.898281
